# Supplementary material for: Tracking transcription factor mobility and interaction in Arabidopsis roots with fluorescence correlation spectroscopy
Source: eLife. 2016 Jun 11;5:e14770. doi: 10.7554/eLife.14770 (PMC4946880; doi:10.7554/eLife.14770)
Supplement: Table 2—source data 3. — DOI: http://dx.doi.org/10.7554/eLife.14770.021 [file elife-14770-table2-data3.xlsx]

## Sheet: Table 2 SD 3- UBQ10
Filename	Instrument	Line	Pixel Size (μm)	S-Factor
UBQ10_BG_1	Zeiss 780	UBQ10mCherry Background	0.1	1.01
UBQ10_BG_2	Zeiss 780	UBQ10mCherry Background	0.1	1
UBQ10_BG_3	Zeiss 780	UBQ10mCherry Background	0.1	1
UBQ10_BG_4	Zeiss 780	UBQ10mCherry Background	0.1	1
UBQ10_BG_5	Zeiss 780	UBQ10mCherry Background	0.1	1.01
UBQ10_BG_6	Zeiss 780	UBQ10mCherry Background	0.1	0.97
UBQ10_BG_7	Zeiss 780	UBQ10mCherry Background	0.1	0.97
UBQ10_BG_8	Zeiss 780	UBQ10mCherry Background	0.1	1
UBQ10_BG_9	Zeiss 780	UBQ10mCherry Background	0.1	0.97
UBQ10_BG_10	Zeiss 780	UBQ10mCherry Background	0.1	1.03
UBQ10_BG_11	Zeiss 780	UBQ10mCherry Background	0.1	0.97
UBQ10_BG_12	Zeiss 780	UBQ10mCherry Background	0.1	1
UBQ10_BG_13	Zeiss 780	UBQ10mCherry Background	0.1	1
UBQ10_BG_14	Zeiss 780	UBQ10mCherry Background	0.1	1.03
UBQ10_BG_15	Zeiss 780	UBQ10mCherry Background	0.1	0.97
UBQ10_BG_16	Zeiss 780	UBQ10mCherry Background	0.1	0.95
UBQ10_BG_17	Zeiss 780	UBQ10mCherry Background	0.1	0.97
UBQ10_BG_18	Zeiss 780	UBQ10mCherry Background	0.1	1
UBQ10_BG_19	Zeiss 780	UBQ10mCherry Background	0.1	1
UBQ10_BG_20	Zeiss 780	UBQ10mCherry Background	0.1	1.05
UBQ10_BG_21	Zeiss 780	UBQ10mCherry Background	0.1	1.05
UBQ10_BG_22	Zeiss 780	UBQ10mCherry Background	0.1	1.05
UBQ10_BG_23	Zeiss 780	UBQ10mCherry Background	0.1	0.96
UBQ10_BG_24	Zeiss 780	UBQ10mCherry Background	0.1	0.94
			Average:	0.995833
			SD:	0.0310563
			SE:	0.00633934
Filename	Instrument	Line	Pixel Size (μm)	Monomeric mCherry Brightness
UBQ10_1	Zeiss 780	UBQ10mCherry	0.1	0.28
UBQ10_2	Zeiss 780	UBQ10mCherry	0.1	0.42
UBQ10_3	Zeiss 780	UBQ10mCherry	0.1	0.28
UBQ10_4	Zeiss 780	UBQ10mCherry	0.1	0.33
UBQ10_5	Zeiss 780	UBQ10mCherry	0.1	0.37
UBQ10_6	Zeiss 780	UBQ10mCherry	0.1	0.37
UBQ10_7	Zeiss 780	UBQ10mCherry	0.1	0.3
			Average:	0.335714
			SD:	0.0531843
			SE:	0.0201018
