# Supplementary material for: Tracking transcription factor mobility and interaction in Arabidopsis roots with fluorescence correlation spectroscopy
Source: eLife. 2016 Jun 11;5:e14770. doi: 10.7554/eLife.14770 (PMC4946880; doi:10.7554/eLife.14770)
Supplement: Supplementary file 1. — DOI: http://dx.doi.org/10.7554/eLife.14770.032 [file elife-14770-supp1.xlsx]

## Sheet: Supplementary File 1- GoF
Sample	Source Data	p-value
35S Diffusion	Figure 1-Source Data 1	0.7374
SHR Endo Diffusion	Figure 1-Source Data 2	0.9336
SHR in SCRi Diffusion	Figure 1-Source Data 3	0.0097
SHR QC Diffusion	Figure 1-Source Data 2	0.8387
SHR Vasc Diffusion	Figure 1-Source Data 2	<0.0001
SHR Endo Dimer	Figure 3-Source Data 1	0.404
SHR in SCRi Dimer	Figure 3-Source Data 2	0.1978
SHR Vasc Dimer	Figure 3-Source Data 1	<0.0001
